# Supplementary material for: CP26 is not involved in qE- or qZ-type non-photochemical quenching in Arabidopsis
Source: Plant Physiol. 2026 Apr 16;201(1):kiag207. doi: 10.1093/plphys/kiag207 (PMC13191597; doi:10.1093/plphys/kiag207)
Supplement: kiag207_Supplementary_Data [file kiag207_supplementary_data.zip]

Archive with 3 entries (3 files):
- Supplementary Data.pdf
- Supplementary Dataset S1.xlsx
- Supplementary File S1.docx
