# Supplementary material for: CP26 is not involved in qE- or qZ-type non-photochemical quenching in Arabidopsis
Source: Plant Physiol. 2026 Apr 16;201(1):kiag207. doi: 10.1093/plphys/kiag207 (PMC13191597; doi:10.1093/plphys/kiag207)
Supplement: kiag207_Supplementary_Data [file kiag207_supplementary_data.zip › Supplementary Dataset S1.xlsx]

## Sheet: Description
Two-way ANOVA (repeated measures) and paired t-test post-hoc analyses for time course data
Genotype and time effects were estimated from six biological replicates (unless stated otherwise). As a post-hoc test, a non-paired t-test with Bonferroni-adjusted p-values was carried out to
determine the effect of genotype at each time point. Two-way ANOVA tables contain the effect tested for, the degrees of freedom (DFn, DFd), the F-value, the p-value,
the significance level (p<.05) and the effect size (ges). Non-paired t-test tables contain measurement time points (time in seconds), the measurement variable (.y.),
the measured genotypes (groups), number of replicates for each genotype (n), the adjusted p-value and the significance level.
Signif. codes: ns = not significant; * p<0.05; ** p<0.01; *** p<0.001; **** p<0.0001
Yellow and grey shades indicate data collected during high light and dark phases, respectively.
Student's t-test for single data points (box plots)
First, Levene's test was used to check for homogeneity of group variances. Depending on the p-value, either Student's t-test for equal variances (homoscedastic) or
Welch's t-test for unequal variances (heteroscedastic) was used (two-tailed distribution in both cases).

## Sheet: Fig. 1
Genotype	WT_1	WT_2	WT_3	WT_4	WT_5	WT_6	WT_7	WT_8	WT_9	WT_10	WT_11	WT_12	WT_13	WT_14	WT_15	cp26_1	cp26_2	cp26_3	cp26_4	cp26_5	cp26_6	cp26_7	cp26_8	cp26_9	cp26_10	cp26_11	cp26_12	cp26_13									Levene's test p-value	T-test p-value	significance
Fv/Fm	0.8	0.8	0.8	0.809	0.805	0.806										0.768	0.772	0.776	0.763	0.764	0.763																0.5031	1.22921e-07	****
Fo	0.103	0.107	0.111	0.103	0.108	0.105										0.105	0.104	0.104	0.117	0.108	0.11																0.4637	0.465119	ns
Fm	0.511	0.536	0.557	0.524	0.556	0.542										0.45	0.455	0.455	0.485	0.465	0.458																0.3263	6.93841e-06	****
Fluo lifetime (ns)	1.73433	1.76181	1.62947	1.705	1.76924	1.58634	1.72562	1.7265	1.72562	1.7265	1.90597	1.58634	1.6392	1.82981	1.72554	1.70354	1.63756	1.65005	1.58821	1.50105	1.73887	1.46827	1.71865	1.50105	1.73887	1.46827	1.67642	1.71865									0.212	0.0144171	*
Genotype	npq4_1	npq4_2	npq4_3	npq4_4	npq4_5	npq4_6	npq4_7	npq4_8	npq4_9	npq4_10	npq4_11	npq4_12	npq4_13	npq4_14	npq4_15	cp26 npq4_1	cp26 npq4_2	cp26 npq4_3	cp26 npq4_4	cp26 npq4_5	cp26 npq4_6	cp26 npq4_7	cp26 npq4_8	cp26 npq4_9	cp26 npq4_10	cp26 npq4_11	cp26 npq4_12										Levene's test p-value	T-test p-value	significance
Fv/Fm	0.804	0.8	0.799	0.805	0.804	0.797										0.768	0.776	0.772	0.772	0.766	0.752																0.3007	3.51341e-06	****
Fo	0.104	0.1	0.103	0.102	0.104	0.104										0.108	0.115	0.114	0.107	0.105	0.1																0.06826	0.0498809	*
Fm	0.534	0.513	0.521	0.52	0.53	0.517										0.468	0.516	0.494	0.471	0.454	0.404																0.09097	0.00638495	**
Fluo lifetime (ns)	1.71486	1.58479	1.52814	1.72301	1.72414	1.61292	1.63567	1.60686	1.70708	1.81124	1.66207	1.75668	1.81343	1.78971	1.59688	1.40937	1.55751	1.62076	1.51198	1.49603	1.486	1.60981	1.52928	1.81466	1.75328	1.46963	1.61869										0.5363	0.00960247	**
Genotype	L17_1	L17_2	L17_3	L17_4	L17_5	L17_6	L17_7	cp26 L17_1	cp26 L17_2	cp26 L17_3	cp26 L17_4	cp26 L17_5	cp26 L17_6	cp26 L17_7	cp26 L17_8	cp26 L17_9	cp26 L17_10																				Levene's test p-value	T-test p-value	significance
Fv/Fm	0.795	0.801	0.806	0.802	0.785	0.801		0.785	0.764	0.766	0.778	0.775	0.775																								0.8028	0.000233831	***
Fo	0.096	0.097	0.097	0.104	0.11	0.102		0.106	0.109	0.11	0.11	0.108	0.107																								0.04532 *	0.0199868	*
Fm	0.474	0.489	0.498	0.513	0.522	0.505		0.484	0.469	0.467	0.489	0.484	0.477																								0.203	0.0200492	*
Fluo lifetime (ns)	1.77281	1.56228	1.72905	1.82636	1.80262	1.6692	1.69546	1.65221	1.55032	1.41059	1.48905	1.4877	1.61248	1.83794	1.6725	1.58768	1.6013																				0.6205	0.0255955	*
Genotype	npq1_1	npq1_2	npq1_3	npq1_4	npq1_5	npq1_6	npq1_7	npq1_8	npq1_9	npq1_10	npq1_11	npq1_12	npq1_13	npq1_14	npq1_15	npq1_16	npq1_17	cp26 npq1_1	cp26 npq1_2	cp26 npq1_3	cp26 npq1_4	cp26 npq1_5	cp26 npq1_6	cp26 npq1_7	cp26 npq1_8	cp26 npq1_9	cp26 npq1_10	cp26 npq1_11	cp26 npq1_12	cp26 npq1_13	cp26 npq1_14	cp26 npq1_15	cp26 npq1_16	cp26 npq1_17			Levene's test p-value	T-test p-value	significance
Fv/Fm	0.81	0.808	0.802	0.798	0.806	0.805												0.768	0.762	0.778	0.771	0.784	0.749														0.101	4.8237e-05	****
Fo	0.087	0.091	0.089	0.086	0.085	0.088												0.091	0.09	0.087	0.09	0.09	0.093														0.5294	0.0611752	ns
Fm	0.454	0.453	0.448	0.427	0.428	0.452												0.395	0.375	0.391	0.396	0.397	0.361														0.9012	2.57332e-05	****
Fluo lifetime (ns)	1.7297	1.67198	1.64888	1.60761	1.85597	1.69099	1.67028	1.64149	1.69796	1.70752	1.75137	1.78379	1.67808	1.77005	1.57582	1.71932	1.70165	1.56365	1.56592	1.32157	1.45096	1.51398	1.57538	1.68095	1.50991	1.65267	1.53717	1.72057	1.55511	1.46837	1.57996	1.6244	1.69031	1.68069			0.1787	0.000114776	***

## Sheet: Fig. 2A
time (s)	WT_1	WT_2	WT_3	WT_4	WT_5	WT_6	cp26_1	cp26_2	cp26_3	cp26_4	cp26_5	cp26_6										time (s)	.y.	group1	group2	n1	n2	p.adj	p.adj.signif
0	0.026	0.036	0.027	0.033	0.028	0.035	0.038	0.03	0.02	0.024	0.038	0.031										0	NPQ	WT	cp26	6	6	0.851	ns
20	0.521	0.631	0.584	0.568	0.607	0.582	0.533	0.636	0.636	0.437	0.565	0.712					Two-way ANOVA repeated measures table (type II tests)					20	NPQ	WT	cp26	6	6	0.92	ns
40	0.764	0.877	0.844	0.793	0.862	0.793	0.746	0.888	0.817	0.655	0.742	0.929		Effect	DFn	DFd	F	p	p<.05	ges		40	NPQ	WT	cp26	6	6	0.58	ns
60	0.951	1.056	1.04	0.974	1.019	0.939	0.841	0.994	0.954	0.828	0.815	1.087		Genotype	1	10	10.797	0.008	*	0.363		60	NPQ	WT	cp26	6	6	0.149	ns
120	1.202	1.311	1.279	1.214	1.243	1.178	1.007	1.211	1.117	1.078	1.012	1.28		time	52	520	2165.06	0	*	0.99		120	NPQ	WT	cp26	6	6	0.0344	*
180	1.284	1.341	1.37	1.325	1.321	1.277	1.086	1.283	1.193	1.188	1.102	1.366		Genotype:time	52	520	2.985	2.61e-10	*	0.123		180	NPQ	WT	cp26	6	6	0.0294	*
240	1.293	1.399	1.412	1.379	1.359	1.334	1.139	1.329	1.238	1.221	1.165	1.402										240	NPQ	WT	cp26	6	6	0.0288	*
300	1.347	1.406	1.432	1.41	1.383	1.366	1.179	1.355	1.274	1.246	1.215	1.427										300	NPQ	WT	cp26	6	6	0.022	*
360	1.339	1.427	1.425	1.434	1.38	1.392	1.213	1.377	1.303	1.24	1.258	1.441										360	NPQ	WT	cp26	6	6	0.0358	*
420	1.384	1.443	1.467	1.456	1.424	1.411	1.211	1.364	1.328	1.282	1.297	1.452										420	NPQ	WT	cp26	6	6	0.0123	*
480	1.371	1.462	1.479	1.469	1.411	1.43	1.262	1.414	1.347	1.298	1.328	1.433										480	NPQ	WT	cp26	6	6	0.0179	*
540	1.411	1.478	1.487	1.486	1.454	1.448	1.252	1.397	1.368	1.314	1.353	1.476										540	NPQ	WT	cp26	6	6	0.0126	*
600	1.424	1.492	1.5	1.501	1.47	1.46	1.298	1.387	1.387	1.302	1.381	1.49										600	NPQ	WT	cp26	6	6	0.00927	**
720	1.43	1.521	1.52	1.555	1.49	1.51	1.327	1.454	1.414	1.324	1.417	1.512										720	NPQ	WT	cp26	6	6	0.0188	*
840	1.468	1.537	1.525	1.546	1.508	1.503	1.35	1.473	1.469	1.364	1.446	1.498										840	NPQ	WT	cp26	6	6	0.0148	*
960	1.459	1.584	1.544	1.565	1.504	1.526	1.378	1.483	1.456	1.357	1.472	1.552										960	NPQ	WT	cp26	6	6	0.0419	*
1080	1.504	1.569	1.556	1.614	1.517	1.511	1.394	1.494	1.478	1.408	1.493	1.534										1080	NPQ	WT	cp26	6	6	0.0196	*
1200	1.519	1.616	1.571	1.565	1.556	1.558	1.38	1.508	1.528	1.418	1.516	1.578										1200	NPQ	WT	cp26	6	6	0.0428	*
1220	1.013	1.13	1.048	1.105	1.061	1.027	1.046	1.042	1.083	0.968	1.089	1.146										1220	NPQ	WT	cp26	6	6	0.958	ns
1240	0.787	0.866	0.787	0.849	0.802	0.823	0.845	0.799	0.815	0.746	0.843	0.913										1240	NPQ	WT	cp26	6	6	0.773	ns
1260	0.642	0.679	0.621	0.696	0.635	0.666	0.67	0.623	0.654	0.58	0.663	0.73										1260	NPQ	WT	cp26	6	6	0.896	ns
1320	0.449	0.434	0.41	0.496	0.434	0.462	0.393	0.348	0.358	0.33	0.37	0.408										1320	NPQ	WT	cp26	6	6	0.000803	***
1380	0.387	0.397	0.372	0.444	0.388	0.425	0.324	0.3	0.297	0.294	0.309	0.333										1380	NPQ	WT	cp26	6	6	2.73e-05	****
1440	0.363	0.364	0.333	0.404	0.359	0.409	0.29	0.28	0.27	0.269	0.288	0.317										1440	NPQ	WT	cp26	6	6	9.95e-05	****
1560	0.341	0.318	0.316	0.37	0.337	0.378	0.262	0.232	0.237	0.249	0.267	0.28										1560	NPQ	WT	cp26	6	6	4.49e-05	****
1680	0.33	0.314	0.301	0.347	0.32	0.349	0.246	0.197	0.233	0.239	0.251	0.257										1680	NPQ	WT	cp26	6	6	1.67e-05	****
1800	0.325	0.305	0.295	0.34	0.311	0.327	0.235	0.18	0.221	0.226	0.24	0.224										1800	NPQ	WT	cp26	6	6	5.36e-06	****
1820	1.352	1.476	1.434	1.385	1.461	1.398	1.271	1.368	1.408	1.283	1.4	1.516										1820	NPQ	WT	cp26	6	6	0.323	ns
1840	1.527	1.605	1.601	1.546	1.575	1.533	1.417	1.503	1.526	1.428	1.562	1.655										1840	NPQ	WT	cp26	6	6	0.232	ns
1860	1.578	1.654	1.668	1.616	1.635	1.6	1.462	1.552	1.577	1.516	1.607	1.7										1860	NPQ	WT	cp26	6	6	0.15	ns
1920	1.622	1.659	1.743	1.684	1.648	1.663	1.501	1.593	1.607	1.558	1.65	1.692										1920	NPQ	WT	cp26	6	6	0.0558	ns
1980	1.584	1.674	1.693	1.691	1.678	1.67	1.502	1.588	1.642	1.518	1.641	1.734										1980	NPQ	WT	cp26	6	6	0.152	ns
2040	1.606	1.69	1.707	1.721	1.655	1.663	1.496	1.58	1.587	1.506	1.622	1.718										2040	NPQ	WT	cp26	6	6	0.0388	*
2100	1.602	1.685	1.658	1.686	1.642	1.658	1.454	1.567	1.579	1.493	1.616	1.698										2100	NPQ	WT	cp26	6	6	0.0434	*
2160	1.603	1.652	1.656	1.65	1.638	1.66	1.484	1.564	1.574	1.481	1.611	1.681										2160	NPQ	WT	cp26	6	6	0.0381	*
2220	1.574	1.653	1.621	1.679	1.638	1.66	1.494	1.564	1.61	1.515	1.611	1.677										2220	NPQ	WT	cp26	6	6	0.0912	ns
2280	1.578	1.689	1.617	1.685	1.642	1.665	1.493	1.565	1.577	1.483	1.612	1.663										2280	NPQ	WT	cp26	6	6	0.0358	*
2340	1.614	1.693	1.649	1.693	1.611	1.672	1.497	1.571	1.579	1.481	1.617	1.662										2340	NPQ	WT	cp26	6	6	0.0212	*
2400	1.619	1.666	1.682	1.7	1.614	1.675	1.5	1.568	1.582	1.481	1.621	1.623										2400	NPQ	WT	cp26	6	6	0.00665	**
2520	1.627	1.673	1.654	1.742	1.65	1.684	1.505	1.571	1.584	1.48	1.629	1.661										2520	NPQ	WT	cp26	6	6	0.0121	*
2640	1.631	1.681	1.653	1.719	1.624	1.695	1.473	1.571	1.59	1.514	1.633	1.665										2640	NPQ	WT	cp26	6	6	0.0186	*
2760	1.64	1.72	1.66	1.72	1.63	1.666	1.512	1.572	1.6	1.523	1.643	1.663										2760	NPQ	WT	cp26	6	6	0.0151	*
2880	1.646	1.695	1.666	1.726	1.67	1.702	1.513	1.577	1.643	1.492	1.644	1.669										2880	NPQ	WT	cp26	6	6	0.0158	*
3000	1.654	1.701	1.674	1.734	1.674	1.708	1.488	1.576	1.674	1.502	1.653	1.665										3000	NPQ	WT	cp26	6	6	0.022	*
3020	1.233	1.34	1.277	1.263	1.26	1.309	1.209	1.188	1.342	1.17	1.327	1.286										3020	NPQ	WT	cp26	6	6	0.452	ns
3040	1.023	1.123	1.004	1.059	1.013	1.066	1.034	0.971	1.135	0.984	1.114	1.091										3040	NPQ	WT	cp26	6	6	0.842	ns
3060	0.862	0.923	0.831	0.884	0.809	0.893	0.863	0.798	0.953	0.816	0.923	0.883										3060	NPQ	WT	cp26	6	6	0.853	ns
3120	0.613	0.598	0.558	0.648	0.583	0.636	0.545	0.463	0.563	0.494	0.547	0.541										3120	NPQ	WT	cp26	6	6	0.00312	**
3180	0.555	0.518	0.503	0.591	0.52	0.583	0.445	0.402	0.437	0.412	0.438	0.45										3180	NPQ	WT	cp26	6	6	5.08e-05	****
3240	0.511	0.466	0.452	0.56	0.479	0.553	0.398	0.366	0.381	0.371	0.39	0.416										3240	NPQ	WT	cp26	6	6	0.000171	***
3360	0.477	0.446	0.421	0.519	0.452	0.5	0.353	0.319	0.349	0.338	0.347	0.369										3360	NPQ	WT	cp26	6	6	1.97e-05	****
3480	0.469	0.438	0.417	0.492	0.444	0.472	0.34	0.283	0.33	0.322	0.335	0.329										3480	NPQ	WT	cp26	6	6	2.58e-06	****
3600	0.45863	0.420106	0.40161	0.457848	0.433899	0.461952	0.332329	0.264967	0.327902	0.284658	0.334291	0.310237										3600	NPQ	WT	cp26	6	6	7.4e-06	****

## Sheet: Fig. 2B
PPFD (µmol m-2 s-1)	WT_1	WT_2	WT_3	WT_4	WT_5	WT_6	cp26_1	cp26_2	cp26_3	cp26_4	cp26_5	cp26_6
0	0	0	0	0	0	0	0	0	0	0	0	0
102	0.031	0.115	0.049	0.104	0.06	0.082	0.077	0	0	0.009	0.001	0
185	0.175	0.273	0.194	0.273	0.251	0.217	0.143	0.052	0.093	0.101	0.119	0.094
542	0.317	0.609	0.377	0.504	0.526	0.375	0.236	0.201	0.224	0.225	0.402	0.211
853	1.131	1.261	1.107	1.268	1.171	1.12	1.209	0.852	1.055	1.053	0.942	0.98
1302	1.256	1.369	1.234	1.385	1.247	1.281	1.402	0.998	1.19	1.224	1.034	1.156
			Two-way ANOVA repeated measures table (type II tests)
Effect	DFn	DFd	F	p	p<.05	ges
Genotype	1	10	14.829	0.003	*	0.404
PPFD	1.73	17.28	961.395	4.56e-18	*	0.981
Genotype:PPFD	1.73	17.28	4.281	0.036	*	0.188
PPFD (µmol m-2 s-1)	.y.	group1	group2	n1	n2	p.adj	p.adj.signif
0	NPQ	WT	cp26	6	6	NA
102	NPQ	WT	cp26	6	6	0.00915	**
185	NPQ	WT	cp26	6	6	0.000102	***
542	NPQ	WT	cp26	6	6	0.00442	**
853	NPQ	WT	cp26	6	6	0.0188	*
1302	NPQ	WT	cp26	6	6	0.0772	ns

## Sheet: Fig. 2C
PPFD (µmol m-2 s-1)	WT_1	WT_2	WT_3	WT_4	WT_5	WT_6	cp26_1	cp26_2	cp26_3	cp26_4	cp26_5	cp26_6
0	0.777	0.8	0.787	0.789	0.802	0.783	0.758	0.748	0.75	0.757	0.744	0.755
102	0.749	0.761	0.755	0.753	0.771	0.748	0.73	0.718	0.728	0.734	0.721	0.734
185	0.659	0.652	0.647	0.662	0.649	0.667	0.658	0.619	0.645	0.649	0.621	0.64
542	0.56	0.502	0.541	0.54	0.512	0.568	0.572	0.476	0.542	0.545	0.467	0.521
853	0.207	0.161	0.193	0.192	0.174	0.214	0.227	0.162	0.2	0.21	0.161	0.184
1302	0.125	0.094	0.117	0.119	0.104	0.131	0.138	0.096	0.123	0.129	0.099	0.115
			Two-way ANOVA repeated measures table (type III tests)
Effect	DFn	DFd	F	p	p<.05	ges
Genotype	1	10	3.979	0.074		0.176
PPFD	1.13	11.31	4591.25	2.53e-16	*	0.995
Genotype:PPFD	1.13	11.31	3.508	0.084		0.139
			no significant interaction effect

## Sheet: Fig. 2E
	D - Rep 1	Peak area	Normalized peak area		HL - Rep 1	Peak area	Normalized peak area		D - Rep 2	Peak area	Normalized peak area		HL - Rep 2	Peak area	Normalized peak area		D - Rep 3	Peak area	Normalized peak area		HL - Rep 3	Peak area	Normalized peak area			D1	D2	D3	HL1	HL2	HL3		Treatment	Levene's test p-value	T-test p-value	significance
L-LHCII	WT	17598.5	14.4988		WT	16486.7	10.2453		WT	12979.8	11.9394		WT	14545.3	11.6192		WT	14836.7	9.15562		WT	14806.4	10.2369		WT	14.4988	11.9394	9.15562	10.2453	11.6192	10.2369		D - Band 1	0.9071	0.621602	ns
	cp26	20904	13.4224		cp26	20177.6	9.36757		cp26	15747.8	8.55649		cp26	15934	9.94795		cp26	15739.8	10.2486		cp26	15636.6	10.6595		cp26	13.4224	8.55649	10.2486	9.36757	9.94795	10.6595		HL - Band 1	0.9554	0.297407	ns
M-LHCII	WT	720.841	0.593876		WT	1479.89	0.919641		WT	1294.01	1.1903		WT	2715.5	2.1692		WT	1863.13	1.14973		WT	2143.6	1.48205		WT	0.593876	1.1903	1.14973	0.919641	2.1692	1.48205		D - Band 2	0.8212	0.0356835	*
	cp26	2283.3	1.4661		cp26	3646.64	1.69298		cp26	3795.47	2.06225		cp26	4480.15	2.79705		cp26	3446.86	2.24436		cp26	3891.5	2.65285		cp26	1.4661	2.06225	2.24436	1.69298	2.79705	2.65285		HL - Band 2	0.901	0.161954	ns
C, Cyt b6f	WT	2429.32	2.00143		WT	1645.35	1.02246		WT	2604.69	2.39592		WT	2919.81	2.33241		WT	2884.98	1.78031		WT	2465.52	1.70462		WT	2.00143	2.39592	1.78031	1.02246	2.33241	1.70462		D - Band 3	0.9994	0.55131	ns
	cp26	3876.34	2.48899		cp26	2931.49	1.36096		cp26	4261.42	2.31543		cp26	3622.71	2.26173		cp26	2877.76	1.8738		cp26	3444.05	2.34783		cp26	2.48899	2.31543	1.8738	1.36096	2.26173	2.34783		HL - Band 3	0.7803	0.57095	ns
ATPase	WT	1213.79			WT	1609.2			WT	1087.13			WT	1251.84			WT	1620.5			WT	1446.38
	cp26	1557.4			cp26	2153.98			cp26	1840.45			cp26	1601.74			cp26	1535.79			cp26	1466.91
C2, PSI	WT	12531.6	10.3243		WT	9491.94	5.89853		WT	10672.3	9.81695		WT	11025.3	8.80728		WT	11284	6.96329		WT	10092.1	6.97748		WT	10.3243	9.81695	6.96329	5.89853	8.80728	6.97748		D - Band 5	0.8753	0.451307	ns
	cp26	15037.3	9.65541		cp26	13299.1	6.17421		cp26	13125.3	7.1316		cp26	12698.3	7.92779		cp26	10584.6	6.89196		cp26	11720.3	7.98978		cp26	9.65541	7.1316	6.89196	6.17421	7.92779	7.98978		HL - Band 5	0.6656	0.901853	ns
PSII-LHCII sc -1	WT	2232.56	1.83933		WT	3283.38	2.04037		WT	1128.97	1.03848		WT	4835.47	3.86269		WT	3684.82	2.27388		WT	8070.42	5.57975		WT	1.83933	1.03848	2.27388	2.04037	3.86269	5.57975		D - Band 6.1	0.9354	0.0878433	ns
	cp26	3488.39	2.23988		cp26	2962.58	1.37539		cp26	5327.7	2.89478		cp26	7588.33	4.73755		cp26	5464.18	3.5579		cp26	5431.98	3.70301		cp26	2.23988	2.89478	3.5579	1.37539	4.73755	3.70301		HL - Band 6.1	0.9506	0.716612	ns
PSII-LHCII sc -2	WT	1329.04	1.09495		WT	1567.28	0.973949		WT	1155.04	1.06247		WT	2132.38	1.70339		WT	1986.84	1.22607		WT	1839.82	1.27202		WT	1.09495	1.06247	1.22607	0.973949	1.70339	1.27202		D - Band 6.2	0.3724	0.00578214	**
	cp26	5211.2	3.3461		cp26	7133.52	3.31178		cp26	9652.64	5.24473		cp26	9839.1	6.14276		cp26	8235.81	5.36259		cp26	8140.93	5.54971		cp26	3.3461	5.24473	5.36259	3.31178	6.14276	5.54971		HL - Band 6.2	0.362	0.0142426	*
PSII-LHCII sc -3	WT	3256.23	2.6827		WT	4368.55	2.71472		WT	17756.6	16.3334		WT	7015.52	5.60416		WT	6083.72	3.75423		WT	5489.91	3.79563		WT	2.6827	16.3334	3.75423	2.71472	5.60416	3.79563		D - Band 6.3	0.5317	0.750641	ns
	cp26	5180.82	3.32659		cp26	6780.43	4.21353		cp26	15686.1	8.52297		cp26	12614	7.87519		cp26	9504.57	6.18872		cp26	10091.2	6.87923		cp26	3.32659	8.52297	6.18872	4.21353	7.87519	6.87923		HL - Band 6.3	0.7975	0.173253	ns
PSII-LHCII sc -4	WT	6200.67	5.10852		WT	9758.5	6.06417		WT	8392.75	7.72007		WT	15364.7	12.2737		WT	15959.5	9.84853		WT	14423.4	9.97213		WT	5.10852	7.72007	9.84853	6.06417	12.2737	9.97213		D - Band 6.4	0.4061	0.12121	ns
	cp26	5273.99	3.38641		cp26	6152.77	2.85646		cp26	8663.79	4.70744		cp26	8846.67	5.52316		cp26	8664.13	5.64148		cp26	7233.6	4.93117		cp26	3.38641	4.70744	5.64148	2.85646	5.52316	4.93117		HL - Band 6.4	0.4121	0.0654059	ns
PSII-LHCII sc -5	WT	8791.23	7.24279		WT	12163	7.55838		WT	8554.15	7.86854		WT	16252.7	12.983		WT	18217.3	11.2418		WT	21043.2	14.5489		WT	7.24279	7.86854	11.2418	7.55838	12.983	14.5489		D - Band 6.5	0.4442	0.00980758	**
	cp26	3337.13	2.14276		cp26	3308.6	1.53604		cp26	5034.45	2.73545		cp26	6059.35	3.78298		cp26	5294.2	3.44722		cp26	4180.77	2.85005		cp26	2.14276	2.73545	3.44722	1.53604	3.78298	2.85005		HL - Band 6.5	0.3944	0.0154819	*

## Sheet: Fig. 2F
		Lhcb1						Lhcb2						Lhcb3						CP29						CP26						CP24						PsbS						D1 (PsbA)
red values were not included in WT standard curves
		Peak areas						Peak areas						Peak areas						Peak areas						Peak areas						Peak areas						Peak areas						Peak areas
Sample	Rep 1	Rep 2	Rep 3			Sample	Rep 1	Rep 2	Rep 3			Sample	Rep 1	Rep 2	Rep 3			Sample	Rep 1	Rep 2	Rep 3			Sample	Rep 1	Rep 2	Rep 3			Sample	Rep 1	Rep 2	Rep 3			Sample	Rep 1	Rep 2	Rep 3			Sample	Rep 1	Rep 2	Rep 3
WT 200%	11680.6	11576.5	15394.8			WT 200%	13597.8	14689.6	13029.4			WT 200%	5861.87	7532.82	8805.23			WT 200%	14084.7	15100.6	14304			WT 200%	10518	10440.4	8222.55			WT 200%	15778.2	12790.7	21098.5			WT 200%	5712.31	8912.89	7023.33			WT 200%	54991	41075.4	57319.6
WT 25%	1592.79	904.355	4085.36			WT 25%	5794.2	1835.03	2199.01			WT 25%	46.536	0	604.577			WT 25%	1485.06	835.355	2148.48			WT 25%	1478.65	580.163	3193.53			WT 25%	276.263	1137.6	5805.91			WT 25%	587.113	662.698	1009.89			WT 25%	16409	4189.69	18441.9
WT 50%	4468.98	1733.08	5232.89			WT 50%	9324.9	4305.33	3468.3			WT 50%	442.627	211.435	1451.58			WT 50%	3829.6	2322.43	4348.06			WT 50%	3518.13	1393.89	4541.18			WT 50%	2869.62	2547.38	8980.74			WT 50%	1350.48	1578.94	2111.79			WT 50%	23003.7	14176.7	28122
WT 100%	6912.08	4840.69	8291.67			WT 100%	11454.2	8505.05	6106.2			WT 100%	3307.34	1622.41	3053.99			WT 100%	9036.96	6535.91	8379.84			WT 100%	7783.43	8674.96	6505.43			WT 100%	9943.69	7099.62	13175			WT 100%	3053.84	3786.18	3789.38			WT 100%	36095.8	22798.5	43005.8
cp26	7957.2	7092.45	9017.5			cp26	10528.3	9580.64	5932.08			cp26	4452.16	4135.87	3810.41			cp26	10411.8	8802.74	8915.08			cp26	0	0	0			cp26	11991.8	8609.03	14020			cp26	3106.18	3721.13	3981.33			cp26	42301.7	25678.7	36439.4
WT standard curve	y = 48.021x + 2084.7	y = 65.871x - 1634.8	y =68.215x + 1681.3			WT standard curve	y = 70.769x + 4729.6	y = 68.174x + 1213	y = 64.525x + 6.709			WT standard curve	y = 34.556x - 825.04	y = 50.28x - 2743.8	y = 32.572x - 196.63			WT standard curve	y = 101.19x - 1118.6	y = 85.254x - 1959.9	y = 82.735x + 132.59			WT standard curve	y = 84.241x - 654	y = 113.32x - 3060.4	y = 43.462x + 2211.4			WT standard curve	y = 130.7x - 3260.8	y = 67.547x - 438.68	y = 80.564x + 5019			WT standard curve	y = 29.305x - 71.396	y = 47.639x - 731.01	y = 33.842x + 310.95			WT standard curve	y = 218.93x + 12100	y = 179.82x + 5038.2	y = 323.26x + 11000
R2	1	0.9996	0.9987			R2	0.8937	0.9936	0.996			R2	0.9675	0.9774	0.9998			R2	0.9994	1	0.9995			R2	0.9999	0.9425	0.9931			R2	0.9949	0.9896	0.9998			R2	0.9967	0.9971	0.9978			R2	0.9924	0.9998	0.9953
		Protein content (% WT)						Protein content (% WT)						Protein content (% WT)						Protein content (% WT)						Protein content (% WT)						Protein content (% WT)						Protein content (% WT)						Protein content (% WT)
Sample	Rep 1	Rep 2	Rep 3			Sample	Rep 1	Rep 2	Rep 3			Sample	Rep 1	Rep 2	Rep 3			Sample	Rep 1	Rep 2	Rep 3			Sample	Rep 1	Rep 2	Rep 3			Sample	Rep 1	Rep 2	Rep 3			Sample	Rep 1	Rep 2	Rep 3			Sample	Rep 1	Rep 2	Rep 3
WT 200%	199.827	200.563	201.034			WT 200%	125.311	197.68	201.824			WT 200%	193.509	204.388	276.368			WT 200%	150.245	200.114	171.287			WT 200%	132.619	119.139	138.308			WT 200%	145.669	195.855	199.587			WT 200%	197.362	202.437	198.345			WT 200%	195.912	200.407	143.289
WT 25%	-10.2436	38.5474	35.2423			WT 25%	15.0433	9.1242	33.976			WT 25%	25.2221	54.5704	24.598			WT 25%	25.7304	32.7874	24.3656			WT 25%	25.316	32.1264	22.5974			WT 25%	27.0625	23.336	9.76754			WT 25%	22.4709	29.2556	20.6531			WT 25%	19.6822	-4.71866	23.0213
WT 50%	49.6508	51.1285	52.0647			WT 50%	64.9338	45.3593	53.6474			WT 50%	36.6844	58.7756	50.602			WT 50%	48.9001	50.2302	50.9515			WT 50%	49.5262	39.3072	53.6051			WT 50%	46.9045	44.2071	49.1751			WT 50%	48.5198	48.4887	53.2132			WT 50%	49.8043	50.8201	52.9667
WT 100%	100.526	98.3056	96.9049			WT 100%	95.0215	106.962	94.5292			WT 100%	119.585	86.8378	99.798			WT 100%	100.361	99.6529	99.6827			WT 100%	100.158	103.559	98.7995			WT 100%	101.029	111.601	101.236			WT 100%	106.645	94.8213	102.784			WT 100%	109.605	98.7669	99.0094
cp26	122.29	132.49	107.545			cp26	81.9381	122.739	91.8307			cp26	152.715	136.827	123.021			cp26	113.948	126.242	106.152			cp26	0	0	0			cp26	116.7	133.947	111.724			cp26	108.431	93.4559	108.456			cp26	137.952	114.784	78.6963
Comparison	Levene's test p-value	T-test p-value	significance			Comparison	Levene's test p-value	T-test p-value	significance			Comparison	Levene's test p-value	T-test p-value	significance			Comparison	Levene's test p-value	T-test p-value	significance			Comparison	Levene's test p-value	T-test p-value	significance			Comparison	Levene's test p-value	T-test p-value	significance			Comparison	Levene's test p-value	T-test p-value	significance			Comparison	Levene's test p-value	T-test p-value	significance
WT vs. cp26	0.1821	0.038648	*			WT vs. cp26	0.3941	0.999906	ns			WT vs. cp26	0.9006	0.0505471	ns			WT vs. cp26	0.147	0.0565793	ns			WT vs. cp26	0.1837	2.32733e-07	****			WT vs. cp26	0.5627	0.0999951	ns			WT vs. cp26	0.8565	0.755489	ns			WT vs. cp26	0.2203	0.672489	ns

## Sheet: Fig. 3A
time (s)	npq4_1	npq4_2	npq4_3	npq4_4	npq4_5	npq4_6	cp26 npq4_1	cp26 npq4_2	cp26 npq4_3	cp26 npq4_4	cp26 npq4_5	cp26 npq4_6										time (s)	.y.	group1	group2	n1	n2	p.adj	p.adj.signif
0	0.022	0.029	0.032	0.022	0.029	0.029	0.026	0.027	0.022	0.025	0.026	0.013										0	NPQ	npq4	cp26 npq4	6	6	0.175	ns
20	0.092	0.101	0.101	0.098	0.097	0.095	0.107	0.107	0.1	0.1	0.087	0.098					Two-way ANOVA repeated measures table (type II tests)					20	NPQ	npq4	cp26 npq4	6	6	0.47	ns
40	0.149	0.16	0.151	0.156	0.15	0.158	0.157	0.158	0.149	0.15	0.133	0.149		Effect	DFn	DFd	F	p	p<.05	ges		40	NPQ	npq4	cp26 npq4	6	6	0.283	ns
60	0.183	0.192	0.192	0.186	0.187	0.195	0.187	0.18	0.177	0.18	0.164	0.176		Genotype	1	10	124.75	5.72e-07	*	0.897		60	NPQ	npq4	cp26 npq4	6	6	0.00827	**
120	0.239	0.266	0.261	0.262	0.245	0.261	0.236	0.223	0.22	0.225	0.219	0.231		time	52	520	1394.48	0	*	0.977		120	NPQ	npq4	cp26 npq4	6	6	0.000183	***
180	0.278	0.309	0.31	0.307	0.282	0.294	0.259	0.238	0.239	0.249	0.249	0.253		Genotype:time	52	520	47.386	2.24e-164	*	0.591		180	NPQ	npq4	cp26 npq4	6	6	2.55e-05	****
240	0.309	0.347	0.341	0.346	0.314	0.339	0.274	0.249	0.245	0.269	0.278	0.252										240	NPQ	npq4	cp26 npq4	6	6	1.19e-05	****
300	0.34	0.382	0.372	0.379	0.344	0.372	0.284	0.26	0.263	0.282	0.286	0.283										300	NPQ	npq4	cp26 npq4	6	6	1.51e-06	****
360	0.365	0.408	0.4	0.408	0.372	0.399	0.299	0.27	0.274	0.298	0.312	0.297										360	NPQ	npq4	cp26 npq4	6	6	1.72e-06	****
420	0.39	0.435	0.424	0.443	0.388	0.427	0.313	0.283	0.283	0.313	0.316	0.313										420	NPQ	npq4	cp26 npq4	6	6	1.71e-06	****
480	0.414	0.461	0.446	0.459	0.42	0.45	0.328	0.294	0.295	0.328	0.325	0.33										480	NPQ	npq4	cp26 npq4	6	6	4.02e-07	****
540	0.436	0.484	0.459	0.487	0.439	0.475	0.332	0.306	0.306	0.342	0.351	0.344										540	NPQ	npq4	cp26 npq4	6	6	6.74e-07	****
600	0.456	0.505	0.489	0.506	0.458	0.498	0.357	0.319	0.32	0.356	0.363	0.361										600	NPQ	npq4	cp26 npq4	6	6	6.11e-07	****
720	0.493	0.54	0.526	0.545	0.496	0.539	0.383	0.333	0.34	0.38	0.391	0.39										720	NPQ	npq4	cp26 npq4	6	6	7.65e-07	****
840	0.516	0.574	0.548	0.59	0.526	0.564	0.397	0.364	0.361	0.405	0.429	0.411										840	NPQ	npq4	cp26 npq4	6	6	1.74e-06	****
960	0.558	0.606	0.588	0.612	0.555	0.607	0.43	0.385	0.382	0.428	0.453	0.425										960	NPQ	npq4	cp26 npq4	6	6	6.34e-07	****
1080	0.586	0.634	0.617	0.644	0.581	0.641	0.438	0.403	0.401	0.448	0.464	0.46										1080	NPQ	npq4	cp26 npq4	6	6	4.93e-07	****
1200	0.612	0.659	0.628	0.673	0.605	0.671	0.457	0.421	0.42	0.469	0.485	0.477										1200	NPQ	npq4	cp26 npq4	6	6	6.23e-07	****
1220	0.66	0.699	0.683	0.714	0.653	0.713	0.514	0.464	0.468	0.506	0.52	0.521										1220	NPQ	npq4	cp26 npq4	6	6	2.04e-07	****
1240	0.648	0.686	0.667	0.713	0.637	0.7	0.505	0.456	0.457	0.494	0.529	0.507										1240	NPQ	npq4	cp26 npq4	6	6	7.9e-07	****
1260	0.632	0.668	0.65	0.69	0.621	0.683	0.491	0.441	0.441	0.479	0.52	0.491										1260	NPQ	npq4	cp26 npq4	6	6	9.42e-07	****
1320	0.598	0.63	0.607	0.65	0.582	0.646	0.461	0.416	0.407	0.443	0.482	0.453										1320	NPQ	npq4	cp26 npq4	6	6	7.11e-07	****
1380	0.563	0.605	0.564	0.624	0.55	0.62	0.436	0.4	0.392	0.425	0.453	0.433										1380	NPQ	npq4	cp26 npq4	6	6	1.42e-06	****
1440	0.525	0.575	0.516	0.597	0.512	0.584	0.415	0.381	0.379	0.409	0.432	0.419										1440	NPQ	npq4	cp26 npq4	6	6	9.58e-06	****
1560	0.491	0.52	0.493	0.535	0.47	0.541	0.382	0.361	0.357	0.38	0.4	0.393										1560	NPQ	npq4	cp26 npq4	6	6	2.15e-06	****
1680	0.463	0.496	0.469	0.516	0.447	0.515	0.356	0.358	0.341	0.356	0.368	0.362										1680	NPQ	npq4	cp26 npq4	6	6	1.18e-06	****
1800	0.461	0.456	0.453	0.478	0.433	0.501	0.339	0.352	0.331	0.341	0.352	0.344										1800	NPQ	npq4	cp26 npq4	6	6	3.02e-07	****
1820	0.534	0.527	0.529	0.558	0.491	0.575	0.408	0.439	0.401	0.408	0.412	0.414										1820	NPQ	npq4	cp26 npq4	6	6	2.74e-06	****
1840	0.585	0.582	0.585	0.607	0.537	0.627	0.454	0.477	0.443	0.451	0.441	0.453										1840	NPQ	npq4	cp26 npq4	6	6	1.55e-06	****
1860	0.619	0.618	0.608	0.645	0.583	0.659	0.475	0.494	0.461	0.474	0.45	0.47										1860	NPQ	npq4	cp26 npq4	6	6	2.82e-07	****
1920	0.662	0.673	0.668	0.698	0.634	0.71	0.511	0.513	0.496	0.511	0.504	0.51										1920	NPQ	npq4	cp26 npq4	6	6	4.25e-08	****
1980	0.675	0.693	0.671	0.722	0.648	0.727	0.522	0.507	0.504	0.513	0.513	0.508										1980	NPQ	npq4	cp26 npq4	6	6	7.42e-08	****
2040	0.683	0.707	0.68	0.752	0.657	0.737	0.517	0.498	0.503	0.532	0.538	0.527										2040	NPQ	npq4	cp26 npq4	6	6	5.13e-07	****
2100	0.691	0.718	0.702	0.753	0.665	0.746	0.526	0.492	0.499	0.536	0.549	0.535										2100	NPQ	npq4	cp26 npq4	6	6	4.34e-07	****
2160	0.698	0.73	0.711	0.766	0.678	0.756	0.528	0.488	0.497	0.544	0.544	0.527										2160	NPQ	npq4	cp26 npq4	6	6	3.09e-07	****
2220	0.707	0.738	0.719	0.781	0.685	0.768	0.533	0.489	0.499	0.549	0.556	0.55										2220	NPQ	npq4	cp26 npq4	6	6	8.33e-07	****
2280	0.717	0.751	0.715	0.793	0.68	0.776	0.539	0.489	0.504	0.558	0.574	0.559										2280	NPQ	npq4	cp26 npq4	6	6	3.69e-06	****
2340	0.727	0.749	0.738	0.803	0.705	0.788	0.544	0.492	0.508	0.566	0.583	0.568										2340	NPQ	npq4	cp26 npq4	6	6	1.9e-06	****
2400	0.721	0.756	0.749	0.816	0.714	0.798	0.549	0.499	0.511	0.573	0.579	0.572										2400	NPQ	npq4	cp26 npq4	6	6	2.08e-06	****
2520	0.754	0.785	0.763	0.82	0.732	0.818	0.561	0.507	0.522	0.587	0.606	0.589										2520	NPQ	npq4	cp26 npq4	6	6	1.67e-06	****
2640	0.769	0.803	0.779	0.835	0.749	0.835	0.562	0.516	0.533	0.601	0.62	0.598										2640	NPQ	npq4	cp26 npq4	6	6	1.55e-06	****
2760	0.77	0.817	0.779	0.87	0.764	0.853	0.582	0.529	0.543	0.616	0.632	0.598										2760	NPQ	npq4	cp26 npq4	6	6	3.72e-06	****
2880	0.8	0.833	0.809	0.883	0.778	0.866	0.593	0.54	0.552	0.628	0.645	0.623										2880	NPQ	npq4	cp26 npq4	6	6	2.28e-06	****
3000	0.814	0.83	0.821	0.9	0.792	0.883	0.604	0.548	0.565	0.638	0.655	0.636										3000	NPQ	npq4	cp26 npq4	6	6	2.74e-06	****
3020	0.876	0.899	0.875	0.972	0.844	0.934	0.66	0.606	0.613	0.691	0.686	0.683										3020	NPQ	npq4	cp26 npq4	6	6	1.63e-06	****
3040	0.863	0.885	0.86	0.961	0.833	0.922	0.65	0.601	0.616	0.679	0.695	0.674										3040	NPQ	npq4	cp26 npq4	6	6	2.27e-06	****
3060	0.845	0.864	0.841	0.928	0.81	0.903	0.635	0.585	0.599	0.659	0.685	0.655										3060	NPQ	npq4	cp26 npq4	6	6	2.09e-06	****
3120	0.803	0.822	0.795	0.883	0.766	0.86	0.603	0.553	0.559	0.619	0.644	0.609										3120	NPQ	npq4	cp26 npq4	6	6	1.92e-06	****
3180	0.769	0.788	0.755	0.853	0.722	0.826	0.58	0.526	0.536	0.589	0.618	0.577										3180	NPQ	npq4	cp26 npq4	6	6	4.47e-06	****
3240	0.726	0.738	0.711	0.823	0.679	0.779	0.552	0.498	0.518	0.561	0.595	0.551										3240	NPQ	npq4	cp26 npq4	6	6	1.4e-05	****
3360	0.685	0.678	0.664	0.75	0.646	0.736	0.508	0.485	0.5	0.533	0.557	0.503										3360	NPQ	npq4	cp26 npq4	6	6	4.13e-06	****
3480	0.667	0.649	0.641	0.715	0.641	0.715	0.483	0.49	0.478	0.518	0.529	0.491										3480	NPQ	npq4	cp26 npq4	6	6	1.08e-06	****
3600	0.652362	0.634108	0.621108	0.700521	0.612923	0.707438	0.463003	0.489171	0.478261	0.521781	0.506614	0.484072										3600	NPQ	npq4	cp26 npq4	6	6	4.89e-06	****

## Sheet: Fig. 3B
time (s)	L17_1	L17_2	L17_3	L17_4	L17_5	L17_6	cp26 L17_1	cp26 L17_2	cp26 L17_3	cp26 L17_4	cp26 L17_5	cp26 L17_6										time (s)	.y.	group1	group2	n1	n2	p.adj	p.adj.signif
0	0.047	0.032	0.032	0.033	0.043	0.035	0.043	0.032	0.038	0.038	0.038	0.036										0	NPQ	L17	cp26 L17	6	6	0.871	ns
20	0.922	0.671	0.478	0.643	0.597	0.709	0.668	0.858	0.616	0.63	0.879	0.742					Two-way ANOVA repeated measures table (type II tests)					20	NPQ	L17	cp26 L17	6	6	0.433	ns
40	1.28	1.006	0.769	0.975	0.894	1.136	0.955	1.168	0.822	0.955	1.165	1.016		Effect	DFn	DFd	F	p	p<.05	ges		40	NPQ	L17	cp26 L17	6	6	0.97	ns
60	1.617	1.273	0.984	1.271	1.19	1.474	1.138	1.35	1.015	1.167	1.325	1.203		Genotype	1	10	98.39	1.71e-06	*	0.806		60	NPQ	L17	cp26 L17	6	6	0.349	ns
120	2.226	1.877	1.611	1.869	1.855	2.276	1.497	1.653	1.398	1.591	1.687	1.553		time	52	520	1685.02	0	*	0.99		120	NPQ	L17	cp26 L17	6	6	0.00588	**
180	2.514	2.244	2.102	2.329	2.252	2.661	1.723	1.766	1.645	1.824	1.848	1.751		Genotype:time	52	520	36.966	2.87e-142	*	0.681		180	NPQ	L17	cp26 L17	6	6	5.33e-05	****
240	2.641	2.385	2.413	2.542	2.494	2.922	1.874	1.83	1.823	1.956	1.938	1.858										240	NPQ	L17	cp26 L17	6	6	9.39e-06	****
300	2.717	2.553	2.602	2.649	2.534	3.03	2.03	1.87	1.943	2.038	1.995	1.928										300	NPQ	L17	cp26 L17	6	6	4.25e-06	****
360	2.752	2.625	2.777	2.778	2.662	2.998	2.061	1.932	2.036	2.048	2.038	1.985										360	NPQ	L17	cp26 L17	6	6	1.21e-07	****
420	2.787	2.673	2.847	2.754	2.706	3.023	2.133	1.938	2.092	2.14	2.077	2.026										420	NPQ	L17	cp26 L17	6	6	2.53e-07	****
480	2.81	2.714	2.812	2.85	2.796	3.122	2.174	1.97	2.157	2.171	2.107	2.064										480	NPQ	L17	cp26 L17	6	6	5.18e-07	****
540	2.833	2.745	2.912	2.745	2.754	3.06	2.221	1.997	2.155	2.194	2.137	2.082										540	NPQ	L17	cp26 L17	6	6	3.94e-07	****
600	2.867	2.781	2.936	2.836	2.852	3.061	2.25	2.016	2.241	2.159	2.159	2.111										600	NPQ	L17	cp26 L17	6	6	8.32e-08	****
720	2.892	2.821	2.977	2.847	2.818	3.16	2.3	2.054	2.295	2.243	2.136	2.141										720	NPQ	L17	cp26 L17	6	6	8.32e-07	****
840	2.901	2.837	2.857	2.784	2.911	3.162	2.33	2.084	2.329	2.225	2.217	2.155										840	NPQ	L17	cp26 L17	6	6	1.27e-06	****
960	2.912	2.856	2.954	2.87	2.917	3.15	2.37	2.104	2.306	2.242	2.252	2.171										960	NPQ	L17	cp26 L17	6	6	2.84e-07	****
1080	2.919	2.87	3.031	2.945	2.929	3.151	2.393	2.123	2.382	2.31	2.272	2.189										1080	NPQ	L17	cp26 L17	6	6	4.07e-07	****
1200	2.926	2.887	2.969	2.872	2.852	3.069	2.463	2.138	2.41	2.33	2.292	2.206										1200	NPQ	L17	cp26 L17	6	6	1.06e-06	****
1220	1.566	1.714	1.825	1.54	1.684	1.989	1.492	1.455	1.739	1.439	1.594	1.364										1220	NPQ	L17	cp26 L17	6	6	0.0406	*
1240	1	1.242	1.334	1.1	1.16	1.432	1.081	1.101	1.305	1.093	1.198	0.979										1240	NPQ	L17	cp26 L17	6	6	0.306	ns
1260	0.775	0.922	1.056	0.795	0.871	1.094	0.813	0.854	0.987	0.84	0.913	0.73										1260	NPQ	L17	cp26 L17	6	6	0.357	ns
1320	0.4	0.473	0.541	0.399	0.428	0.504	0.38	0.436	0.455	0.401	0.427	0.327										1320	NPQ	L17	cp26 L17	6	6	0.11	ns
1380	0.352	0.361	0.42	0.332	0.341	0.387	0.291	0.313	0.312	0.303	0.309	0.243										1380	NPQ	L17	cp26 L17	6	6	0.00224	**
1440	0.319	0.325	0.366	0.282	0.293	0.324	0.239	0.273	0.257	0.263	0.259	0.2										1440	NPQ	L17	cp26 L17	6	6	0.00148	**
1560	0.289	0.278	0.296	0.249	0.241	0.268	0.201	0.233	0.223	0.223	0.213	0.156										1560	NPQ	L17	cp26 L17	6	6	0.00156	**
1680	0.266	0.258	0.274	0.231	0.234	0.252	0.181	0.21	0.223	0.202	0.199	0.139										1680	NPQ	L17	cp26 L17	6	6	0.00153	**
1800	0.249	0.243	0.258	0.204	0.224	0.232	0.178	0.2	0.22	0.189	0.195	0.13										1800	NPQ	L17	cp26 L17	6	6	0.00713	**
1820	2.638	2.488	2.361	2.323	2.2	2.573	1.973	1.982	2.185	1.929	2.075	1.912										1820	NPQ	L17	cp26 L17	6	6	0.000347	***
1840	2.939	2.853	2.694	2.788	2.671	3.061	2.342	2.19	2.354	2.277	2.32	2.18										1840	NPQ	L17	cp26 L17	6	6	9.99e-06	****
1860	3.053	2.996	2.847	2.887	2.855	3.233	2.469	2.262	2.45	2.389	2.411	2.297										1860	NPQ	L17	cp26 L17	6	6	6.36e-06	****
1920	3.116	3.094	3.034	3.112	3.041	3.269	2.557	2.309	2.574	2.472	2.41	2.387										1920	NPQ	L17	cp26 L17	6	6	2.66e-07	****
1980	3.111	3.078	3.1	3.031	3.048	3.343	2.555	2.299	2.55	2.423	2.452	2.384										1980	NPQ	L17	cp26 L17	6	6	6.84e-07	****
2040	3.071	3.047	3.111	3.068	3.026	3.313	2.601	2.267	2.527	2.467	2.427	2.353										2040	NPQ	L17	cp26 L17	6	6	1.3e-06	****
2100	3.038	3.028	3.111	2.976	2.935	3.198	2.524	2.257	2.517	2.451	2.415	2.339										2100	NPQ	L17	cp26 L17	6	6	6.8e-07	****
2160	3.018	3.028	3.114	2.964	2.984	3.19	2.524	2.25	2.513	2.431	2.404	2.329										2160	NPQ	L17	cp26 L17	6	6	4.34e-07	****
2220	3.006	3.03	3.192	2.95	2.987	3.274	2.592	2.241	2.44	2.426	2.337	2.265										2220	NPQ	L17	cp26 L17	6	6	3.38e-06	****
2280	3.009	2.955	3.111	2.955	2.992	3.273	2.593	2.248	2.452	2.422	2.35	2.328										2280	NPQ	L17	cp26 L17	6	6	3.18e-06	****
2340	3.004	3.035	3.103	2.952	2.989	3.277	2.537	2.25	2.512	2.431	2.404	2.326										2340	NPQ	L17	cp26 L17	6	6	1.73e-06	****
2400	3.013	3.035	3.192	2.957	3.001	3.283	2.541	2.254	2.52	2.432	2.406	2.319										2400	NPQ	L17	cp26 L17	6	6	2.21e-06	****
2520	3.003	3.021	3.182	3.034	3.003	3.273	2.48	2.257	2.525	2.373	2.411	2.317										2520	NPQ	L17	cp26 L17	6	6	5.64e-07	****
2640	2.987	3.016	3.174	2.946	2.993	3.176	2.543	2.261	2.531	2.43	2.416	2.322										2640	NPQ	L17	cp26 L17	6	6	1.21e-06	****
2760	2.984	3.027	3.092	3.02	2.92	3.161	2.478	2.209	2.536	2.428	2.41	2.309										2760	NPQ	L17	cp26 L17	6	6	7.92e-07	****
2880	2.977	3.02	3.094	2.941	2.904	3.154	2.48	2.264	2.545	2.432	2.405	2.311										2880	NPQ	L17	cp26 L17	6	6	9.52e-07	****
3000	2.962	3.01	3.18	2.929	2.893	3.232	2.543	2.27	2.548	2.418	2.417	2.297										3000	NPQ	L17	cp26 L17	6	6	8.39e-06	****
3020	1.823	2.054	2.045	1.838	1.947	2.244	1.719	1.699	1.986	1.669	1.798	1.589										3020	NPQ	L17	cp26 L17	6	6	0.0155	*
3040	1.344	1.621	1.617	1.38	1.451	1.777	1.372	1.377	1.624	1.319	1.482	1.238										3040	NPQ	L17	cp26 L17	6	6	0.17	ns
3060	1.02	1.284	1.31	1.067	1.134	1.413	1.082	1.117	1.312	1.059	1.201	0.983										3060	NPQ	L17	cp26 L17	6	6	0.339	ns
3120	0.546	0.697	0.761	0.567	0.609	0.717	0.577	0.608	0.693	0.564	0.637	0.494										3120	NPQ	L17	cp26 L17	6	6	0.26	ns
3180	0.449	0.524	0.582	0.448	0.483	0.539	0.417	0.442	0.496	0.426	0.464	0.361										3180	NPQ	L17	cp26 L17	6	6	0.0355	*
3240	0.405	0.445	0.496	0.399	0.419	0.449	0.362	0.37	0.414	0.372	0.377	0.288										3240	NPQ	L17	cp26 L17	6	6	0.00944	**
3360	0.364	0.368	0.417	0.328	0.336	0.38	0.288	0.303	0.358	0.311	0.305	0.225										3360	NPQ	L17	cp26 L17	6	6	0.012	*
3480	0.344	0.344	0.394	0.316	0.31	0.33	0.265	0.284	0.348	0.284	0.295	0.212										3480	NPQ	L17	cp26 L17	6	6	0.0232	*
3600	0.337567	0.339545	0.385585	0.293303	0.307077	0.304348	0.256424	0.27681	0.345402	0.266494	0.284803	0.203386										3600	NPQ	L17	cp26 L17	6	6	0.038	*

## Sheet: Fig. 4A
time (s)	npq1_1	npq1_2	npq1_3	npq1_4	npq1_5	npq1_6	cp26 npq1_1	cp26 npq1_2	cp26 npq1_3	cp26 npq1_4	cp26 npq1_5	cp26 npq1_6										time (s)	.y.	group1	group2	n1	n2	p.adj	p.adj.signif
0	0.027	0.02	0.025	0.02	0.019	0.023	0.022	0.02	0.021	0.035	0.023	0.025										0	NPQ	npq1	cp26 npq1	6	6	0.459	ns
20	0.433	0.511	0.409	0.642	0.477	0.364	0.484	0.436	0.699	0.38	0.572	0.431					Two-way ANOVA repeated measures table (type II tests)					20	NPQ	npq1	cp26 npq1	6	6	0.666	ns
40	0.54	0.62	0.502	0.727	0.596	0.483	0.59	0.549	0.754	0.478	0.649	0.516		Effect	DFn	DFd	F	p	p<.05	ges		40	NPQ	npq1	cp26 npq1	6	6	0.841	ns
60	0.632	0.654	0.561	0.727	0.612	0.581	0.606	0.586	0.731	0.54	0.64	0.522		Genotype	1	10	30.31	0.00026	*	0.612		60	NPQ	npq1	cp26 npq1	6	6	0.559	ns
120	0.746	0.642	0.632	0.636	0.588	0.643	0.555	0.583	0.63	0.593	0.544	0.48		time	51	510	173.009	2.89e-288	*	0.892		120	NPQ	npq1	cp26 npq1	6	6	0.0187	*
180	0.747	0.622	0.641	0.613	0.568	0.642	0.504	0.541	0.581	0.588	0.503	0.447		Genotype:time	51	510	5.321	3.74e-24	*	0.203		180	NPQ	npq1	cp26 npq1	6	6	0.00663	**
240	0.736	0.625	0.648	0.615	0.56	0.612	0.468	0.531	0.554	0.586	0.497	0.429										240	NPQ	npq1	cp26 npq1	6	6	0.00455	**
300	0.713	0.632	0.657	0.618	0.555	0.618	0.447	0.518	0.541	0.592	0.499	0.427										300	NPQ	npq1	cp26 npq1	6	6	0.00285	**
360	0.723	0.636	0.648	0.629	0.558	0.615	0.437	0.512	0.537	0.604	0.508	0.418										360	NPQ	npq1	cp26 npq1	6	6	0.0038	**
420	0.731	0.643	0.683	0.639	0.566	0.623	0.437	0.509	0.528	0.614	0.52	0.422										420	NPQ	npq1	cp26 npq1	6	6	0.00289	**
480	0.736	0.648	0.694	0.654	0.577	0.632	0.438	0.509	0.549	0.628	0.53	0.43										480	NPQ	npq1	cp26 npq1	6	6	0.0034	**
540	0.723	0.653	0.707	0.652	0.59	0.638	0.446	0.51	0.555	0.644	0.545	0.441										540	NPQ	npq1	cp26 npq1	6	6	0.00396	**
600	0.748	0.658	0.722	0.667	0.604	0.644	0.452	0.513	0.548	0.656	0.557	0.449										600	NPQ	npq1	cp26 npq1	6	6	0.00355	**
720	0.754	0.672	0.744	0.71	0.622	0.659	0.47	0.514	0.558	0.663	0.573	0.464										720	NPQ	npq1	cp26 npq1	6	6	0.00202	**
840	0.773	0.687	0.77	0.733	0.626	0.664	0.491	0.512	0.569	0.691	0.575	0.481										840	NPQ	npq1	cp26 npq1	6	6	0.00306	**
960	0.789	0.706	0.791	0.754	0.658	0.702	0.507	0.517	0.6	0.719	0.604	0.494										960	NPQ	npq1	cp26 npq1	6	6	0.00307	**
1080	0.791	0.722	0.81	0.772	0.672	0.725	0.522	0.522	0.598	0.737	0.618	0.494										1080	NPQ	npq1	cp26 npq1	6	6	0.00277	**
1200	0.831	0.737	0.827	0.788	0.673	0.747	0.54	0.532	0.63	0.751	0.631	0.523										1200	NPQ	npq1	cp26 npq1	6	6	0.00345	**
1220	0.684	0.597	0.67	0.595	0.565	0.621	0.348	0.372	0.399	0.422	0.489	0.414										1220	NPQ	npq1	cp26 npq1	6	6	1.41e-05	****
1240	0.661	0.575	0.644	0.572	0.55	0.603	0.325	0.353	0.367	0.385	0.468	0.397										1240	NPQ	npq1	cp26 npq1	6	6	9.97e-06	****
1260	0.642	0.557	0.625	0.55	0.536	0.588	0.307	0.341	0.347	0.365	0.454	0.385										1260	NPQ	npq1	cp26 npq1	6	6	1.14e-05	****
1320	0.598	0.513	0.585	0.509	0.5	0.549	0.276	0.307	0.304	0.335	0.415	0.319										1320	NPQ	npq1	cp26 npq1	6	6	8.05e-06	****
1380	0.576	0.489	0.536	0.486	0.483	0.526	0.255	0.28	0.291	0.313	0.38	0.332										1380	NPQ	npq1	cp26 npq1	6	6	4.8e-06	****
1440	0.551	0.469	0.494	0.465	0.467	0.498	0.237	0.249	0.288	0.299	0.379	0.317										1440	NPQ	npq1	cp26 npq1	6	6	1.33e-05	****
1560	0.509	0.445	0.454	0.441	0.42	0.456	0.216	0.214	0.283	0.282	0.348	0.291										1560	NPQ	npq1	cp26 npq1	6	6	1.9e-05	****
1680	0.456	0.416	0.438	0.412	0.38	0.423	0.209	0.192	0.275	0.266	0.31	0.263										1680	NPQ	npq1	cp26 npq1	6	6	1.06e-05	****
1800	0.418	0.388	0.423	0.394	0.361	0.397	0.209	0.174	0.269	0.256	0.287	0.246										1800	NPQ	npq1	cp26 npq1	6	6	1.03e-05	****
1820	0.918	0.977	0.966	1.141	0.88	0.824	0.934	0.709	1.09	0.854	0.967	0.763										1820	NPQ	npq1	cp26 npq1	6	6	0.392	ns
1840	1.022	1.058	1.048	1.2	0.972	0.949	0.979	0.794	1.118	0.952	1.041	0.845										1840	NPQ	npq1	cp26 npq1	6	6	0.186	ns
1860	1.081	1.073	1.084	1.176	0.978	0.974	0.938	0.797	1.029	0.986	0.982	0.815										1860	NPQ	npq1	cp26 npq1	6	6	0.0213	*
1920	1.113	0.99	1.052	1.046	0.89	1.005	0.797	0.722	0.905	0.98	0.809	0.715										1920	NPQ	npq1	cp26 npq1	6	6	0.00401	**
1980	1.086	0.953	1.029	0.997	0.843	0.961	0.749	0.694	0.844	0.984	0.76	0.684										1980	NPQ	npq1	cp26 npq1	6	6	0.00702	**
2040	1.063	0.93	1.008	0.971	0.833	0.95	0.714	0.661	0.809	0.957	0.748	0.66										2040	NPQ	npq1	cp26 npq1	6	6	0.00483	**
2100	1.042	0.914	0.99	0.932	0.816	0.916	0.696	0.669	0.792	0.939	0.747	0.647										2100	NPQ	npq1	cp26 npq1	6	6	0.00606	**
2160	1.033	0.903	0.986	0.942	0.805	0.924	0.667	0.672	0.779	0.927	0.746	0.641										2160	NPQ	npq1	cp26 npq1	6	6	0.00482	**
2220	1.03	0.877	0.987	0.935	0.804	0.907	0.677	0.66	0.77	0.897	0.745	0.638										2220	NPQ	npq1	cp26 npq1	6	6	0.00368	**
2280	1.034	0.893	0.985	0.935	0.807	0.931	0.672	0.658	0.768	0.918	0.744	0.622										2280	NPQ	npq1	cp26 npq1	6	6	0.00403	**
2340	1.048	0.892	0.989	0.935	0.808	0.935	0.669	0.659	0.762	0.92	0.74	0.63										2340	NPQ	npq1	cp26 npq1	6	6	0.00384	**
2400	1.053	0.893	0.991	0.943	0.809	0.937	0.665	0.658	0.76	0.922	0.732	0.633										2400	NPQ	npq1	cp26 npq1	6	6	0.00352	**
2520	1.049	0.87	0.991	0.931	0.808	0.941	0.66	0.637	0.735	0.917	0.727	0.628										2520	NPQ	npq1	cp26 npq1	6	6	0.00338	**
2640	1.053	0.888	1.021	0.931	0.803	0.952	0.66	0.634	0.753	0.915	0.726	0.628										2640	NPQ	npq1	cp26 npq1	6	6	0.0032	**
2760	1.057	0.89	0.998	0.911	0.804	0.951	0.661	0.649	0.758	0.919	0.726	0.631										2760	NPQ	npq1	cp26 npq1	6	6	0.00393	**
2880	1.057	0.891	1.002	0.935	0.806	0.954	0.665	0.654	0.759	0.923	0.725	0.636										2880	NPQ	npq1	cp26 npq1	6	6	0.00349	**
3000	1.062	0.893	1.005	0.936	0.808	0.962	0.655	0.657	0.764	0.924	0.731	0.623										3000	NPQ	npq1	cp26 npq1	6	6	0.00358	**
3020	0.875	0.752	0.847	0.76	0.702	0.809	0.469	0.501	0.519	0.554	0.596	0.523										3020	NPQ	npq1	cp26 npq1	6	6	8.79e-06	****
3040	0.847	0.725	0.823	0.728	0.683	0.782	0.441	0.48	0.481	0.498	0.574	0.505										3040	NPQ	npq1	cp26 npq1	6	6	6.78e-06	****
3060	0.827	0.7	0.8	0.699	0.67	0.766	0.422	0.462	0.451	0.474	0.555	0.493										3060	NPQ	npq1	cp26 npq1	6	6	7.43e-06	****
3120	0.781	0.645	0.761	0.653	0.628	0.721	0.386	0.424	0.405	0.431	0.519	0.46										3120	NPQ	npq1	cp26 npq1	6	6	1.24e-05	****
3180	0.751	0.61	0.71	0.612	0.607	0.694	0.363	0.398	0.384	0.411	0.492	0.437										3180	NPQ	npq1	cp26 npq1	6	6	1.28e-05	****
3240	0.696	0.587	0.666	0.583	0.579	0.647	0.335	0.358	0.371	0.398	0.472	0.416										3240	NPQ	npq1	cp26 npq1	6	6	9.16e-06	****
3360	0.627	0.551	0.615	0.55	0.523	0.586	0.31	0.322	0.358	0.382	0.434	0.388										3360	NPQ	npq1	cp26 npq1	6	6	7.91e-06	****
3480	0.596	0.514	0.593	0.534	0.493	0.561	0.306	0.301	0.353	0.366	0.401	0.362										3480	NPQ	npq1	cp26 npq1	6	6	6.08e-06	****

[truncated: 28 more sheets: Fig. 4B, Fig. 4C Mock WT vs. cp26, Fig. 4C DTT WT vs. cp26, Fig. 4C Mock npq4 vs. cp26 npq4, Fig. 4C DTT npq4 vs. cp26 npq4, Fig. 4C Mock L17 vs. cp26 L17, Fig. 4C DTT L17 vs. cp26 L17, Fig. 5A, Fig. 5B Nig WT vs. cp26, Fig. 5B DCCD WT vs. cp26, Fig. 5B Nig npq4 vs. cp26 npq4, Fig. 5B DCCD npq4 vs. cp26 npq4, Fig. 5B Nig L17 vs. cp26 L17, Fig. 5B DCCD L17 vs. cp26 L17, Fig. 6, Fig. S2 raw data, Fig. S2 stats, Fig. S3A, Fig. S3B, Fig. S3C …]
